# Supplementary material for: How Early Can Pancreatic Tumors Be Detected Using NMR-Based Urine Metabolic Profiling? Identification of Early-Stage Biomarkers of Tumor Initiation and Progression in an Orthotopic Xenograft Mouse Model of Pancreatic Cancer
Source: Metabolites. 2025 Feb 20;15(3):142. doi: 10.3390/metabo15030142 (PMC11943925; doi:10.3390/metabo15030142)
Supplement: Supplementary file 1 [file metabolites-15-00142-s001.zip]

Archive with 2 entries (2 files):
- compound lists-for-pathway-analysis.pdf
- Supplementary-Table1-1-29-25.xlsx
