# Supplementary material for: How Early Can Pancreatic Tumors Be Detected Using NMR-Based Urine Metabolic Profiling? Identification of Early-Stage Biomarkers of Tumor Initiation and Progression in an Orthotopic Xenograft Mouse Model of Pancreatic Cancer
Source: Metabolites. 2025 Feb 20;15(3):142. doi: 10.3390/metabo15030142 (PMC11943925; doi:10.3390/metabo15030142)
Supplement: Supplementary file 1 [file metabolites-15-00142-s001.zip › Supplementary-Table1-1-29-25.xlsx]

## Sheet: all data sorted
		1W				3W				5W				7W
Metabolite	ppm	VIP	P-value	FC	AUC	VIP	P-value	FC	AUC	VIP	P-value	FC	AUC	VIP	P-value	FC	AUC
acetate	1.92	1.12	0.105	1.64	0.6	1.39	0.00795	-1.86	0.8	1.53	0.000629	3.33	0.82	0.24	0.663	1.14	0.66
cis-aconitate	6.57	0.64	0.627	-1.05	0.51	1.13	0.822	1.03	0.51	0.84	0.22	1.27	0.66	1.03	0.453	-1.1	0.56
	6.63	0.56	0.567	1.04	0.56	1.04	0.228	1.16	0.62	0.77	0.381	1.19	0.61	0.9	0.714	-1.04	0.56
	6.69	0.97	0.22	-1.17	0.56	1.17	0.252	1.2	0.58	1.02	0.794	1.05	0.58	0.87	0.945	-1.01	0.52
	6.75	0.55	0.739	-1.03	0.52	1.2	0.289	1.15	0.58	0.88	0.542	1.11	0.61	0.84	0.883	-1.02	0.51
	6.87	0.65	0.703	-1.03	0.52	1.24	0.275	1.13	0.61	1.21	0.754	1.04	0.59	0.93	0.644	-1.06	0.51
	6.96	1.7	0.0122	1.16	0.74	1.16	0.000819	1.35	0.85	1.25	0.206	1.16	0.71	0.96	0.206	-1.15	0.64
	7.04	0.66	0.636	-1.04	0.52	1	0.12	1.21	0.66	1.01	0.403	1.11	0.64	0.79	0.939	1.01	0.57
	7.13	0.97	0.192	-1.09	0.64	1.01	0.114	1.19	0.67	1.2	0.848	1.02	0.61	1.06	0.319	-1.14	0.58
alanine	1.49	1.1	0.149	1.21	0.59	1	0.00556	1.28	0.79	1.24	0.00137	1.45	0.75	0.99	0.0853	1.2	0.71
	1.54	1.06	0.128	1.1	0.65	1.2	0.000411	1.42	0.87	1.07	0.0138	1.28	0.68	0.97	0.135	1.22	0.66
	1.59	0.99	0.119	1.08	0.68	1.13	0.000887	1.37	0.84	1.04	0.0243	1.24	0.69	0.81	0.267	1.18	0.65
	1.64	0.85	0.159	1.06	0.59	1.05	0.0025	1.28	0.81	0.89	0.276	1.13	0.64	0.86	0.794	1.03	0.56
allantoin	5.39	1.32	0.207	1.11	0.64	1.05	0.00505	1.39	0.85	0.76	0.774	-1.04	0.5	0.72	0.177	1.14	0.61
	5.43	0.83	0.176	1.26	0.57	0.62	0.097	-1.31	0.71	0.66	0.706	1.1	0.56	0.23	0.924	-1.01	0.6
	6.03	1.1	0.0493	1.19	0.64	0.82	0.938	-1.01	0.6	0.72	0.308	1.62	0.56	0.26	0.997	-1	0.55
**6-anhydro-beta-d-glucose/ n-phenylacetylglycine	3.81	0.52	0.543	-1.03	0.55	0.59	0.256	-1.18	0.54	0.8	0.455	-1.1	0.57	0.87	0.134	-1.25	0.84
6-anhydro-beta-d-glucose	4.61	1.05	0.0753	1.87	0.83	1.32	0.046	1.44	0.85	0.75	0.96	-1.01	0.7	0.47	0.558	-1.09	0.57
	4.65	0.77	0.507	1.24	0.6	0.76	0.0607	-1.96	0.6	1.04	0.341	-1.34	0.51	0.8	0.509	1.29	0.58
	4.7	0.76	0.641	1.36	0.67	0.33	0.634	-1.24	0.52	0.64	0.794	-1.21	0.52	0.99	0.0589	1.66	0.72
	5.11	0.86	0.223	1.8	0.56	1.02	0.214	-1.18	0.7	0.66	0.447	1.37	0.51	0.54	0.398	-1.1	0.57
	5.19	0.88	0.206	1.74	0.53	0.94	0.174	-1.2	0.76	0.7	0.402	1.47	0.51	0.73	0.196	-1.14	0.62
	5.25	0.75	0.428	1.18	0.62	0.7	0.0638	-2.4	0.73	0.66	0.95	-1.02	0.6	0.68	0.684	-1.21	0.6
	5.46	1.02	0.127	1.12	0.61	0.47	0.453	1.08	0.64	0.74	0.106	1.21	0.73	0.04	0.943	1.01	0.52
	5.54	0.92	0.137	1.23	0.51	0.92	0.604	-1.05	0.64	0.67	0.381	1.31	0.54	1.08	0.0748	-1.18	0.68
	5.69	1.51	0.00576	1.58	0.78	1	0.167	-1.23	0.77	0.63	0.396	1.55	0.5	0.15	0.812	-1.03	0.52
	5.81	0.86	0.238	1.11	0.53	0.55	0.79	1.03	0.53	0.7	0.31	1.54	0.53	0.9	0.176	-1.12	0.66
benzoate	7.5	0.9	0.268	-1.3	0.68	0.5	0.224	-1.76	0.51	1.27	0.0087	2.15	0.81	1.16	0.035	-1.31	0.78
citrate	2.54	0.92	0.327	-1.25	0.5	0.82	0.0244	1.63	0.71	0.76	0.765	1.07	0.7	0.74	0.2	1.42	0.7
	2.67	0.98	0.265	-1.31	0.5	0.91	0.0142	1.68	0.74	0.83	0.912	-1.03	0.69	0.69	0.225	1.43	0.66
creatinine	4.01	0.48	0.467	-1.03	0.56	0.49	0.332	-1.14	0.55	0.76	0.499	-1.09	0.54	0.84	0.15	-1.24	0.82
creatinine phosphate	3.01	1.26	0.0586	-1.36	0.71	0.73	0.0486	2.1	0.78	1.54	0.258	-1.21	0.52	0.71	0.882	1.03	0.61
	3.93	0.77	0.41	-1.1	0.56	0.5	0.252	1.16	0.56	1.22	0.00579	1.36	0.74	0.98	0.0604	1.21	0.72
dimethylamine	2.72	1.22	0.288	1.05	0.59	1.24	0.227	1.12	0.62	1.15	0.0138	1.25	0.71	0.79	0.778	-1.02	0.5
	2.75	0.78	0.652	1.04	0.58	0.95	0.0142	1.46	0.76	0.99	0.0232	1.31	0.71	0.94	0.233	1.16	0.67
	2.8	0.79	0.965	-1	0.53	1.01	0.0221	1.3	0.71	0.9	0.149	1.18	0.66	0.99	0.199	1.15	0.66
dimethylglycine	2.91	0.84	0.443	-1.12	0.54	2.33	0.212	-1.23	0.59	0.87	0.147	1.21	0.68	0.75	0.547	1.1	0.62
ethanol/ dihydrothymine	1.19	1.05	0.147	1.44	0.7	0.45	0.233	-2.5	0.73	1.04	0.014	-3.51	0.67	1.88	8.58e-05	5.56	0.94
	1.25	1.06	0.0954	1.05	0.68	0.73	0.052	1.12	0.66	1.42	0.00018	1.25	0.83	1.02	0.0872	1.14	0.74
glycolate	3.95	0.33	0.977	-1	0.52	1.03	0.0123	1.17	0.79	0.77	0.571	1.07	0.56	0.46	0.921	-1.01	0.54
hippurate	3.97	0.92	0.312	-1.05	0.67	0.47	0.205	1.14	0.6	0.54	0.367	1.08	0.6	1.04	0.0639	-1.19	0.69
	7.56	1.05	0.138	-1.09	0.7	0.36	0.347	1.09	0.55	0.47	0.324	1.08	0.62	1.22	0.0278	-1.23	0.74
	7.64	1	0.173	-1.08	0.69	0.45	0.231	1.14	0.58	0.37	0.581	1.05	0.57	1.19	0.033	-1.22	0.74
	7.7	0.78	0.28	-1.04	0.54	0.94	0.0359	1.17	0.65	0.9	0.0543	1.16	0.67	0.72	0.462	-1.05	0.66
	7.83	1	0.175	-1.09	0.68	0.43	0.252	1.13	0.57	0.36	0.653	1.04	0.55	1.16	0.0364	-1.22	0.73
	7.88	0.82	0.41	-1.47	0.58	0.52	0.181	-3.06	0.63	1.35	0.00495	4.28	0.9	0.29	0.618	-1.12	0.55
	7.96	1.47	0.0071	-1.16	0.68	0.91	0.0106	1.31	0.74	1.04	0.0311	1.43	0.76	1	0.0659	1.15	0.79
	8.05	0.82	0.366	-1.12	0.55	1.02	0.0907	1.35	0.68	0.85	0.0776	1.87	0.68	1.51	0.00265	1.64	0.8
2- hydroxybutyrate	0.94	1.16	0.0835	-1.1	0.62	0.87	0.039	1.24	0.71	1.31	0.337	-1.14	0.57	1.24	0.177	-1.24	0.63
	1	1.12	0.114	1.23	0.61	1.36	0.000317	1.34	0.88	1.17	0.00792	1.3	0.82	1.18	0.0242	1.27	0.79
	1.06	1.3	0.0314	1.41	0.74	0.72	0.829	-1.02	0.5	1.19	0.0382	1.33	0.68	1.59	0.00123	1.48	0.83
	1.12	0.66	0.408	-1.03	0.56	0.85	0.0228	1.18	0.75	1.63	0.00213	-1.29	0.8	0.56	0.461	1.15	0.54
	1.68	0.87	0.226	1.07	0.63	1.06	0.00253	1.35	0.81	0.98	0.121	1.16	0.65	0.87	0.543	1.07	0.61
	1.74	1.18	0.0417	1.16	0.7	1.08	0.0018	1.44	0.83	0.94	0.0609	1.23	0.68	0.9	0.292	1.13	0.63
	1.78	0.56	0.823	1.02	0.57	1.05	0.0374	1.2	0.68	0.98	0.192	1.15	0.62	0.9	0.987	1	0.55
	1.83	0.77	0.487	1.03	0.58	1	0.0183	1.21	0.71	1.15	0.00754	1.3	0.73	0.79	0.592	1.05	0.6
2- hydroxybutyrate/6-anhydro-beta-d-glucose	4.05	0.7	0.241	-1.06	0.61	0.75	0.629	1.06	0.6	0.99	0.128	1.16	0.65	0.7	0.19	-1.1	0.7
Imidazole	7.2	0.83	0.198	1.16	0.6	1.89	0.592	-1.08	0.51	1.01	0.026	1.26	0.73	0.65	0.562	1.08	0.61
1-Isovaleric acid	0.88	1	0.256	1.07	0.69	0.98	0.00552	1.25	0.78	1.28	0.000809	1.35	0.78	1.29	0.012	1.39	0.79
	2.03	0.97	0.151	1.08	0.66	1.11	0.00122	1.42	0.88	1.09	0.0138	1.28	0.7	1.17	0.0447	1.24	0.73
lactate	1.31	1.97	0.000102	1.97	0.91	1.75	0.0108	1.32	0.78	2.23	1.72e-08	2.8	0.96	1.77	0.000258	2.16	0.92
	1.38	1.42	0.0113	1.16	0.73	1.24	0.000272	1.45	0.89	1.31	0.000522	1.43	0.79	1.32	0.0114	1.34	0.76
	1.43	1.09	0.102	1.1	0.68	1.16	0.000659	1.39	0.84	1	0.0322	1.24	0.67	0.91	0.25	1.13	0.67
	4.12	0.68	0.319	1.04	0.58	0.64	0.587	-1.05	0.51	0.94	0.119	1.17	0.66	0.6	0.386	-1.06	0.68
	4.2	0.89	0.125	1.06	0.62	1.35	0.000468	1.29	0.89	0.79	0.119	1.18	0.7	0.9	0.138	1.1	0.68
	4.25	0.82	0.18	1.08	0.61	1.39	0.000524	1.36	0.85	0.68	0.219	1.19	0.7	1.14	0.0271	1.24	0.76
	4.29	0.75	0.807	1.01	0.52	1.18	0.000713	1.46	0.85	0.63	0.515	1.09	0.64	0.95	0.116	1.16	0.68
	4.37	0.97	0.36	1.09	0.51	0.99	0.00731	1.37	0.82	0.59	0.953	1.01	0.66	0.86	0.321	1.1	0.63
methionine sulfoxide	2.3	1.03	0.106	1.11	0.66	1.19	0.000492	1.49	0.91	1.14	0.00628	1.36	0.75	1.19	0.0396	1.21	0.76
	2.34	1.19	0.0398	1.2	0.7	1.11	0.00127	1.43	0.88	1.64	3.44e-05	1.55	0.87	1.38	0.00811	1.29	0.83
	2.97	0.66	0.972	-1	0.5	0.93	0.0125	1.34	0.76	0.82	0.417	1.12	0.61	0.93	0.129	1.19	0.68
	3.86	0.59	0.524	-1.02	0.59	0.62	0.346	-1.13	0.52	0.78	0.96	1.01	0.51	0.71	0.395	-1.13	0.78
	3.9	0.51	0.788	1.01	0.54	0.6	0.305	-1.2	0.51	0.68	0.999	1	0.52	0.68	0.434	-1.17	0.78
methylamine	2.61	1.43	0.0192	-1.13	0.68	0.99	0.0665	1.2	0.66	1.32	0.538	-1.08	0.51	1.31	0.175	-1.18	0.61
n-methylnicotinamide	4.48	0.82	0.369	1.14	0.53	0.84	0.0865	1.21	0.76	0.57	0.953	-1.01	0.69	0.87	0.108	1.18	0.71
	4.52	0.85	0.465	1.31	0.62	0.21	0.58	1.15	0.66	0.6	0.62	-1.28	0.66	0.94	0.0774	1.41	0.66
	4.56	0.82	0.538	1.27	0.66	0.14	0.709	1.09	0.67	0.59	0.677	-1.2	0.67	0.67	0.265	1.21	0.63
	9.28	1.03	0.0774	-1.31	0.66	1.04	0.821	1.04	0.55	0.62	0.762	1.08	0.54	1.3	0.0107	1.54	0.8
NADP	6.19	1.23	0.0321	1.13	0.61	0.78	0.3	1.13	0.57	0.7	0.312	1.37	0.55	0.69	0.56	-1.05	0.51
	6.29	0.12	0.837	-1.01	0.51	1.19	0.693	-1.05	0.56	0.7	0.499	1.15	0.5	1.31	0.0512	-1.16	0.75
	6.4	0.51	0.38	1.1	0.57	1.17	0.625	1.08	0.53	0.66	0.437	1.23	0.54	0.95	0.511	-1.08	0.56
	6.49	2.51	1.07e-05	1.31	0.9	1.29	0.000469	1.42	0.87	0.99	0.237	1.21	0.73	0.93	0.188	-1.18	0.65
	6.53	0.91	0.296	-1.13	0.54	0.89	0.146	1.38	0.61	0.99	0.938	1.02	0.55	0.8	0.81	1.04	0.53
	8.93	0.39	0.55	-1.1	0.61	0.71	0.321	1.2	0.58	0.78	0.182	1.94	0.64	2.12	1.23e-06	2.48	0.94
	9.37	0.91	0.199	1.23	0.59	0.85	0.0422	1.53	0.69	0.84	0.0861	1.91	0.67	1.44	0.00403	1.89	0.84
nicotinamide N-oxide	8.74	0.89	0.145	-1.2	0.64	0.74	0.317	1.17	0.59	0.73	0.359	1.3	0.56	1.57	0.00134	1.7	0.84
2-oxoisocaproate	2.62	1.3	0.041	-1.14	0.65	0.91	0.0533	1.23	0.68	1.27	0.363	-1.15	0.56	1.43	0.0722	-1.36	0.68
n-phenylacetlyl/glycine	7.32	1.36	0.0674	1.09	0.76	0.9	0.0228	1.26	0.73	1.04	0.0351	1.24	0.71	0.93	0.442	-1.08	0.61
	7.43	1.44	0.043	1.09	0.75	1.14	0.00097	1.46	0.85	0.87	0.157	1.16	0.64	1.02	0.411	-1.09	0.6
**6-anhydro-beta-d-glucose/ n-phenylacetylglycine	3.81	0.52	0.543	-1.03	0.55	0.59	0.256	-1.18	0.54	0.8	0.455	-1.1	0.57	0.87	0.134	-1.25	0.84
succinate	2.4	0.81	0.426	1.09	0.61	0.83	0.175	1.48	0.58	1.46	0.363	-1.22	0.53	0.86	0.177	1.42	0.65
	2.44	1.21	0.0874	-1.34	0.63	0.72	0.0564	2.15	0.78	1.45	0.365	-1.17	0.53	0.79	0.954	-1.01	0.52
	2.49	0.89	0.207	1.12	0.62	1.86	0.906	-1.02	0.5	0.91	0.0901	1.2	0.68	0.86	0.434	1.1	0.66
trigonelline	4.44	0.82	0.738	1.06	0.5	0.85	0.142	1.27	0.61	0.64	0.8	1.06	0.67	1	0.187	1.19	0.64
	8.12	0.97	0.121	-1.12	0.63	0.32	0.646	1.04	0.54	0.46	0.939	1.01	0.56	1.12	0.0639	-1.16	0.72
	8.2	0.59	0.294	-1.08	0.55	0.74	0.0669	1.32	0.68	1.16	0.0301	2.24	0.81	1.97	1.88e-05	1.87	0.93
	8.33	1.28	0.0215	-1.33	0.69	0.82	0.0698	1.29	0.69	0.78	0.252	1.39	0.56	1.8	0.000138	1.58	0.88
	8.46	0.69	0.46	1.1	0.56	0.64	0.0939	1.45	0.69	1.14	0.0143	1.83	0.77	1.09	0.0341	1.55	0.74
	8.55	0.43	0.602	-1.06	0.65	0.75	0.038	1.24	0.66	0.63	0.417	1.11	0.55	0.4	0.777	-1.02	0.55
	8.84	0.52	0.831	1.03	0.52	1.08	0.161	1.34	0.63	1.06	0.0247	1.94	0.75	0.98	0.114	1.38	0.66
	9.13	0.74	0.395	-1.16	0.57	1.23	0.343	1.24	0.58	0.77	0.0901	1.56	0.65	0.95	0.139	1.37	0.66
trimethylamine	2.87	0.72	0.528	1.11	0.62	1.6	0.0628	-1.35	0.69	1.25	0.00336	1.52	0.78	0.36	0.714	-1.07	0.5

## Sheet: heat map data sorted (2)
		1W	3W	5W	7W
Metabolite	ppm	FC	FC	FC	FC
cis-aconitate	6.57	-1.05	1.03	1.27	-1.1
	6.63	1.04	1.16	1.19	-1.04
	6.69	-1.17	1.2	1.05	-1.01
	6.75	-1.03	1.15	1.11	-1.02
	6.87	-1.03	1.13	1.04	-1.06
	6.96	1.16	1.35	1.16	-1.15
	7.04	-1.04	1.21	1.11	1.01
	7.13	-1.09	1.19	1.02	-1.14
alanine	1.49	1.21	1.28	1.45	1.2
	1.54	1.1	1.42	1.28	1.22
	1.59	1.08	1.37	1.24	1.18
	1.64	1.06	1.28	1.13	1.03
creatinine	4.01	-1.03	-1.14	-1.09	-1.24
creatinine phosphate	3.01	-1.36	2.1	-1.21	1.03
	3.93	-1.1	1.16	1.36	1.21
dimethylamine	2.72	1.05	1.12	1.25	-1.02
	2.75	1.04	1.46	1.31	1.16
	2.8	-1	1.3	1.18	1.15
dimethylglycine	2.91	-1.12	-1.23	1.21	1.1
glycolate	3.95	-1	1.17	1.07	-1.01
hippurate	3.97	-1.05	1.14	1.08	-1.19
	7.56	-1.09	1.09	1.08	-1.23
	7.64	-1.08	1.14	1.05	-1.22
	7.7	-1.04	1.17	1.16	-1.05
	7.83	-1.09	1.13	1.04	-1.22
	7.88	-1.47	-3.06	4.28	-1.12
	7.96	-1.16	1.31	1.43	1.15
	8.05	-1.12	1.35	1.87	1.64
2- hydroxybutyrate	0.94	-1.1	1.24	-1.14	-1.24
	1	1.23	1.34	1.3	1.27
	1.06	1.41	-1.02	1.33	1.48
	1.12	-1.03	1.18	-1.29	1.15
	1.68	1.07	1.35	1.16	1.07
	1.74	1.16	1.44	1.23	1.13
	1.78	1.02	1.2	1.15	1
	1.83	1.03	1.21	1.3	1.05
2- hydroxybutyrate/6-anhydro-beta-d-glucose	4.05	-1.06	1.06	1.16	-1.1

## Sheet: heat map data sorted (3)
		1W	3W	5W	7W
Metabolite	ppm	FC	FC	FC	FC
Imidazole	7.2	1.16	-1.08	1.26	1.08
1-Isovaleric acid	0.88	1.07	1.25	1.35	1.39
	2.03	1.08	1.42	1.28	1.24
lactate	1.31	1.97	1.32	2.8	2.16
	1.38	1.16	1.45	1.43	1.34
	1.43	1.1	1.39	1.24	1.13
	4.12	1.04	-1.05	1.17	-1.06
	4.2	1.06	1.29	1.18	1.1
	4.25	1.08	1.36	1.19	1.24
	4.29	1.01	1.46	1.09	1.16
	4.37	1.09	1.37	1.01	1.1
methionine sulfoxide	2.3	1.11	1.49	1.36	1.21
	2.34	1.2	1.43	1.55	1.29
	2.97	-1	1.34	1.12	1.19
	3.86	-1.02	-1.13	1.01	-1.13
	3.9	1.01	-1.2	1	-1.17
n-methylnicotinamide	4.48	1.14	1.21	-1.01	1.18
	4.52	1.31	1.15	-1.28	1.41
	4.56	1.27	1.09	-1.2	1.21
	9.28	-1.31	1.04	1.08	1.54
NADP	6.19	1.13	1.13	1.37	-1.05
	6.29	-1.01	-1.05	1.15	-1.16
	6.4	1.1	1.08	1.23	-1.08
	6.49	1.31	1.42	1.21	-1.18
	6.53	-1.13	1.38	1.02	1.04
	8.93	-1.1	1.2	1.94	2.48
	9.37	1.23	1.53	1.91	1.89
nicotinamide N-oxide	8.74	-1.2	1.17	1.3	1.7
n-phenylacetlyl/glycine	7.32	1.09	1.26	1.24	-1.08
	7.43	1.09	1.46	1.16	-1.09
trigonelline	4.44	1.06	1.27	1.06	1.19
	8.12	-1.12	1.04	1.01	-1.16
	8.2	-1.08	1.32	2.24	1.87
	8.33	-1.33	1.29	1.39	1.58
	8.46	1.1	1.45	1.83	1.55
	8.55	-1.06	1.24	1.11	-1.02
	8.84	1.03	1.34	1.94	1.38
	9.13	-1.16	1.24	1.56	1.37
